# Supplementary material for: Fabricating a Three-Dimensional Surface-Enhanced Raman Scattering Substrate Using Hydrogel-Loaded Freeze-Induced Silver Nanoparticle Aggregates for the Highly Sensitive Detection of Organic Pollutants in Seawater
Source: Sensors (Basel). 2025 Apr 18;25(8):2575. doi: 10.3390/s25082575 (PMC12031476; doi:10.3390/s25082575)
Supplement: Supplementary file 1 [file sensors-25-02575-s001.zip]

Archive with 1 entries (1 files):
- sensors-3579189-supplementary.pdf
